# Supplementary material for: Synergy of Oxygen Vacancy and Surface Modulation Endows Hollow Hydrangea-like MnCo2O4.5 with Enhanced Capacitive Performance
Source: Int J Mol Sci. 2024 May 7;25(10):5075. doi: 10.3390/ijms25105075 (PMC11121676; doi:10.3390/ijms25105075)
Supplement: Supplementary file 1 [file ijms-25-05075-s001.zip]

Archive with 1 entries (1 files):
- ijms-2952531-supplementary.pdf
